# Supplementary material for: The Utility of Sentinel Lymph Node Biopsy in Papillary Thyroid Carcinoma with Occult Lymph Nodes
Source: PLoS One. 2015 Jun 5;10(6):e0129304. doi: 10.1371/journal.pone.0129304 (PMC4457868; doi:10.1371/journal.pone.0129304)
Supplement: S1 Table — (XLS) [file pone.0129304.s001.xls]

## Sheet: Sheet1
Admission Number	Name	Sex	Age (years old)	Multifocality	Extrathyroidal extension	TMAb, TGAb	Encapsulation	TSH	Tumor size (cm)	No. of MSLN	No. of Total SLN	No. of Metastases Non-SLN	No. of Total Non-SLN	Thyroiditis	Complication
422323	林**	Female	44	Unifocal	Absent	Normal	Absent	Normal	0.5	0	1	0	5	Absent	None
424088	瞿**	Female	50	Unifocal	Absent	Normal	Absent	Normal	1.2	0	1	0	3	Absent	None
428014	潘**	Female	30	Unifocal	Absent	Abnormal	Absent	Normal	0.6	0	3	0	5	Present	None
432489	项**	Female	56	Unifocal	Absent	Normal	Absent	Abnormal	1.2	0	2	0	5	Absent	None
433145	潘**	Female	40	Unifocal	Absent	Normal	Absent	Normal	1.2	1	5	2	8	Absent	None
433434	杨**	Female	42	Unifocal	Absent	Normal	Absent	Normal	0.6	1	3	0	1	Absent	None
433729	应**	Female	35	Unifocal	Absent	Normal	Present	Normal	3	0	1	0	5	Absent	None
436950	曾**	Female	29	Unifocal	Absent	Normal	Absent	Abnormal	1.4	0	5	0	5	Present	None
437090	吴**	Female	41	Unifocal	Absent	Normal	Absent	Normal	1.4	3	3	0	9	Absent	None
441330	方**	Male	23	Unifocal	Absent	Abnormal	Present	Normal	0.8	1	1	2	10	Absent	None
441343	滕**	Female	55	Unifocal	Absent	Normal	Present	Normal	0.8	1	4	0	6	Absent	None
441568	林**	Female	35	Unifocal	Absent	Normal	Absent	Normal	1.7	0	1	0	5	Absent	None
445134	周**	Male	62	Unifocal	Absent	Normal	Present	Normal	1.1	1	1	0	13	Absent	None
446537	季**	Female	45	Unifocal	Absent	Normal	Absent	Normal	1.6	0	1	0	5	Absent	None
448454	林**	Female	27	Unifocal	Absent	Normal	Absent	Normal	2	0	3	0	5	Absent	None
450587	苏**	Male	45	Unifocal	Absent	Normal	Present	Normal	0.4	0	3	0	5	Absent	None
458024	郑**	Female	53	Unifocal	Absent	Normal	Absent	Normal	0.6	0	3	0	5	Absent	None
458561	陈**	Female	51	Unifocal	Absent	Normal	Absent	Normal	1.7	2	2	0	5	Absent	None
459593	黄**	Female	28	Unifocal	Absent	Normal	Present	Normal	2.5	5	5	1	10	Absent	None
464757	林**	Female	56	Unifocal	Absent	Normal	Absent	Normal	0.5	1	1	0	8	Absent	None
464947	朱**	Female	56	Multifocal	Present	Normal	Absent	Normal	0.5	0	11	0	5	Absent	None
468471	池**	Female	51	Unifocal	Absent	Normal	Absent	Normal	0.5	0	2	0	5	Present	None
468490	夏**	Female	39	Unifocal	Absent	Normal	Present	Normal	3	0	3	0	5	Absent	None
473833	潘**	Female	27	Unifocal	Absent	Normal	Absent	Normal	1.2	0	3	0	5	Absent	None
479724	吴**	Male	40	Unifocal	Absent	Normal	Absent	Normal	0.6	1	1	0	7	Absent	None
480318	郑**	Female	35	Unifocal	Absent	Abnormal	Absent	Normal	0.8	0	3	0	6	Absent	None
485801	张**	Female	54	Multifocal	Absent	Normal	Absent	Normal	0.8	1	2	0	5	Absent	None
488431	陈**	Female	24	Unifocal	Absent	Normal	Present	Normal	2.5	3	3	1	12	Absent	None
494227	吴**	Male	43	Unifocal	Absent	Normal	Absent	Normal	0.7	0	1	0	5	Absent	None
495761	陈**	Female	38	Unifocal	Absent	Normal	Absent	Normal	0.7	0	4	0	5	Absent	None
498337	卢**	Female	39	Unifocal	Absent	Abnormal	Present	Normal	1.2	0	3	0	5	Absent	None
502534	向**	Female	62	Unifocal	Absent	Normal	Present	Normal	0.7	0	1	0	9	Absent	None
524758	蔡**	Female	38	Multifocal	Absent	Normal	Absent	Normal	1.4	1	1	0	5	Absent	None
535225	刘**	Female	52	Unifocal	Present	Normal	Present	Normal	0.7	1	1	0	3	Absent	None
535322	郑**	Male	47	Unifocal	Absent	Normal	Present	Normal	0.5	0	3	0	5	Absent	None
545746	叶**	Male	61	Multifocal	Present	Abnormal	Absent	Normal	2	2	5	0	10	Present	None
548584	陈**	Male	34	Unifocal	Absent	Normal	Present	Normal	0.8	7	9	1	7	Absent	None
550862	叶**	Male	58	Unifocal	Absent	Normal	Present	Normal	0.7	0	1	0	5	Absent	None
553158	蔡**	Male	47	Unifocal	Absent	Normal	Absent	Normal	0.5	1	1	2	5	Absent	None
560350	夏**	Female	47	Unifocal	Absent	Normal	Absent	Normal	1.3	0	2	0	5	Absent	None
561170	张**	Female	42	Unifocal	Absent	Normal	Present	Normal	0.8	0	3	0	5	Absent	None
564414	姜**	Female	39	Unifocal	Absent	Normal	Present	Normal	0.8	1	2	0	5	Absent	None
566308	胡**	Male	72	Multifocal	Absent	Abnormal	Present	Normal	1.5	2	2	0	5	Absent	None
567757	孙**	Female	35	Multifocal	Absent	Normal	Present	Normal	2	3	6	1	6	Absent	Transient Hypoparathyroidism
569709	丁**	Male	59	Unifocal	Absent	Normal	Present	Normal	0.8	0	1	0	5	Absent	None
571715	郑**	Male	67	Unifocal	Absent	Normal	Present	Normal	0.8	1	1	0	13	Absent	None
572123	项**	Female	57	Multifocal	Absent	Abnormal	Absent	Normal	0.8	0	1	0	5	Absent	Transient Hypoparathyroidism
579756	胡**	Female	47	Unifocal	Present	Normal	Absent	Normal	0.3	0	1	0	5	Absent	None
583501	留**	Male	58	Unifocal	Present	Normal	Absent	Normal	1.6	1	2	2	14	Absent	None
585992	王**	Female	43	Unifocal	Absent	Abnormal	Present	Normal	1.6	0	2	0	7	Present	None
591289	杨**	Female	23	Multifocal	Absent	Abnormal	Absent	Normal	2.5	0	3	0	5	Absent	None
596184	周**	Female	56	Unifocal	Absent	Normal	Absent	Normal	0.4	3	3	0	5	Absent	Transient Hypoparathyroidism
611147	陈**	Male	55	Multifocal	Present	Normal	Absent	Normal	0.8	1	1	0	3	Absent	None
611791	叶**	Female	59	Unifocal	Absent	Normal	Absent	Normal	0.4	0	1	0	5	Absent	None
612135	黄**	Female	45	Unifocal	Absent	Normal	Absent	Normal	1.2	4	4	2	3	Absent	None
612158	叶**	Female	58	Unifocal	Absent	Normal	Absent	Normal	1.5	0	2	0	5	Absent	None
612172	潘**	Female	33	Unifocal	Absent	Abnormal	Absent	Normal	0.7	1	1	0	5	Present	Transient Hypoparathyroidism
613765	管**	Female	54	Unifocal	Absent	Normal	Absent	Normal	1.2	0	1	0	5	Absent	Transient Hypoparathyroidism
615395	张**	Male	45	Unifocal	Absent	Normal	Present	Normal	0.6	1	1	1	3	Absent	None
615769	黄**	Female	52	Unifocal	Absent	Abnormal	Absent	Normal	0.7	0	5	0	4	Present	None
616396	项**	Female	21	Unifocal	Absent	Normal	Absent	Normal	0.5	0	3	0	5	Absent	None
616812	谷**	Female	36	Unifocal	Absent	Normal	Absent	Normal	0.4	1	1	2	5	Present	None
617166	苏**	Female	43	Unifocal	Absent	Normal	Absent	Normal	0.5	0	1	0	5	Absent	None
617601	徐**	Male	63	Unifocal	Absent	Normal	Absent	Normal	0.4	0	1	0	5	Absent	None
619046	陈**	Female	58	Unifocal	Absent	Normal	Absent	Normal	0.6	0	2	0	5	Absent	None
620771	吴**	Female	46	Unifocal	Absent	Normal	Absent	Normal	0.6	0	2	0	2	Absent	None
620899	陈**	Female	58	Unifocal	Present	Abnormal	Absent	Normal	0.6	0	2	0	5	Present	Hematomas
621008	王**	Female	45	Unifocal	Absent	Abnormal	Present	Normal	1	0	1	0	5	Absent	None
621789	徐**	Female	39	Unifocal	Absent	Normal	Absent	Normal	0.6	0	1	0	1	Absent	None
622868	陈**	Female	43	Unifocal	Absent	Normal	Absent	Normal	0.7	1	5	0	8	Absent	None
625118	陈**	Male	37	Unifocal	Present	Normal	Absent	Normal	2	2	3	8	18	Absent	None
625133	夏**	Female	53	Unifocal	Present	Normal	Absent	Normal	1.5	1	1	0	5	Absent	None
625536	吴**	Female	48	Unifocal	Present	Normal	Absent	Normal	0.7	0	1	0	5	Absent	None
625572	管**	Female	60	Unifocal	Absent	Normal	Absent	Normal	0.6	0	2	0	3	Absent	None
626259	黄**	Female	52	Unifocal	Present	Abnormal	Present	Normal	1.1	0	2	0	6	Present	None
626656	孙**	Female	57	Unifocal	Absent	Normal	Absent	Normal	0.8	0	1	0	5	Absent	None
626924	陈**	Male	55	Unifocal	Absent	Normal	Present	Normal	0.6	1	4	0	4	Absent	None
627392	余**	Female	41	Unifocal	Present	Abnormal	Absent	Normal	1.5	1	1	5	6	Absent	None
628627	吴**	Male	41	Unifocal	Absent	Abnormal	Absent	Normal	0.5	1	3	2	4	Absent	None
628672	钟**	Female	55	Multifocal	Present	Abnormal	Absent	Normal	1.3	0	3	0	8	Present	None
628781	刘**	Female	43	Unifocal	Present	Abnormal	Absent	Normal	0.5	1	2	1	5	Present	None
628819	叶**	Female	48	Unifocal	Absent	Normal	Present	Normal	0.6	0	2	0	1	Absent	None
628964	金**	Male	41	Unifocal	Absent	Normal	Absent	Normal	0.6	0	7	1	4	Absent	Transient Hypoparathyroidism
629637	季**	Male	60	Unifocal	Absent	Abnormal	Present	Normal	1	3	6	2	2	Absent	None
630395	林**	Female	46	Unifocal	Absent	Normal	Absent	Normal	0.5	0	2	0	5	Absent	None
630643	壮**	Female	43	Unifocal	Absent	Abnormal	Absent	Normal	0.6	0	10	0	5	Present	None
631319	张**	Male	42	Unifocal	Absent	Normal	Absent	Normal	0.5	0	1	0	3	Absent	None
631337	叶**	Female	55	Unifocal	Absent	Normal	Present	Normal	2	1	1	5	5	Absent	None
631603	杨**	Female	48	Unifocal	Present	Abnormal	Present	Abnormal	0.5	0	5	0	5	Present	None
631621	娄**	Female	21	Unifocal	Absent	Normal	Absent	Normal	1.7	2	3	2	6	Absent	None
632769	张**	Female	46	Multifocal	Absent	Abnormal	Absent	Normal	0.5	1	1	5	8	Absent	Transient Hypoparathyroidism
632887	邵**	Female	56	Unifocal	Absent	Normal	Absent	Normal	0.8	0	2	0	5	Absent	None
633434	王**	Female	68	Multifocal	Absent	Normal	Absent	Normal	0.5	0	4	0	5	Absent	Transient Hypoparathyroidism
633830	谢**	Female	45	Unifocal	Absent	Normal	Absent	Normal	0.7	0	1	0	1	Absent	None
633866	留**	Female	50	Multifocal	Absent	Normal	Absent	Normal	0.8	1	5	0	1	Absent	None
633883	周**	Male	29	Unifocal	Absent	Normal	Absent	Normal	1.5	0	2	6	9	Absent	None
634283	万**	Female	65	Unifocal	Absent	Normal	Present	Normal	0.8	0	1	0	1	Absent	Transient Hypoparathyroidism
634367	陈**	Female	35	Unifocal	Absent	Normal	Present	Normal	0.5	3	4	0	3	Absent	Transient Hypoparathyroidism
634530	谢**	Female	45	Unifocal	Absent	Abnormal	Absent	Normal	0.5	0	6	0	2	Present	None
634761	戴**	Female	40	Multifocal	Absent	Abnormal	Present	Normal	0.5	0	3	0	5	Absent	None
634983	林**	Female	39	Unifocal	Absent	Abnormal	Present	Abnormal	0.6	0	6	0	3	Present	None
635165	林**	Female	26	Unifocal	Present	Normal	Absent	Normal	1.6	1	2	0	5	Absent	None
635225	王**	Female	47	Unifocal	Absent	Abnormal	Present	Normal	1.2	1	4	3	7	Present	None
636576	应**	Male	44	Multifocal	Present	Normal	Absent	Normal	1.3	3	3	1	6	Absent	None
636771	周**	Female	58	Unifocal	Absent	Normal	Present	Normal	1.5	0	3	0	5	Absent	None
643457	陈**	Female	34	Unifocal	Absent	Abnormal	Present	Normal	0.6	0	2	0	5	Present	Transient Hypoparathyroidism
643532	陈**	Male	49	Unifocal	Absent	Normal	Present	Normal	0.8	0	1	0	1	Absent	None
644358	潘**	Female	57	Unifocal	Absent	Normal	Present	Normal	0.6	1	2	0	5	Absent	None
645088	温**	Female	59	Unifocal	Absent	Normal	Present	Normal	0.6	0	1	0	5	Absent	Transient Hypoparathyroidism
645303	毛**	Female	34	Unifocal	Absent	Abnormal	Present	Normal	1.7	0	4	0	5	Absent	None
645710	郑**	Male	41	Unifocal	Absent	Normal	Absent	Normal	0.6	1	2	2	9	Absent	Hematomas
646168	李**	Female	47	Multifocal	Absent	Abnormal	Present	Normal	0.8	1	1	1	4	Absent	Transient Hypoparathyroidism
646258	潘**	Male	46	Unifocal	Absent	Normal	Present	Normal	0.4	0	2	2	3	Absent	None
647157	叶**	Female	42	Unifocal	Absent	Normal	Absent	Normal	0.5	2	3	2	3	Absent	None
652624	方**	Female	30	Unifocal	Present	Normal	Absent	Normal	0.8	0	1	1	5	Absent	None
653646	滕**	Female	37	Unifocal	Absent	Normal	Present	Normal	0.8	1	2	1	7	Absent	None
654738	郑**	Male	40	Unifocal	Absent	Normal	Absent	Normal	0.5	1	1	2	2	Absent	None
655006	蒋**	Female	50	Unifocal	Absent	Normal	Present	Normal	0.6	0	1	1	3	Absent	Transient Hypoparathyroidism
655472	陈**	Female	53	Unifocal	Absent	Normal	Absent	Normal	0.5	0	5	0	5	Absent	None
655693	蔡**	Female	41	Unifocal	Absent	Normal	Present	Normal	0.5	0	1	0	1	Absent	None
655703	王**	Male	38	Unifocal	Present	Normal	Absent	Normal	1.2	0	1	2	2	Absent	None
656153	章**	Female	36	Multifocal	Absent	Abnormal	Present	Normal	0.6	0	2	0	4	Absent	None
656248	蔡**	Male	51	Unifocal	Absent	Normal	Present	Normal	0.5	0	4	0	3	Absent	None
656633	陈**	Male	57	Multifocal	Absent	Normal	Present	Normal	0.8	0	2	3	4	Absent	None
658540	林**	Female	35	Multifocal	Absent	Normal	Absent	Normal	0.4	1	2	2	3	Absent	None
658969	杨**	Female	44	Multifocal	Absent	Normal	Absent	Normal	1	1	3	1	4	Absent	None
659230	陈**	Female	48	Unifocal	Absent	Normal	Present	Normal	0.5	0	2	0	5	Absent	None
659624	庒**	Male	60	Unifocal	Absent	Normal	Present	Normal	0.5	0	2	0	6	Present	None
659915	郑**	Female	59	Unifocal	Absent	Normal	Present	Normal	0.5	0	1	0	1	Absent	None
660094	章**	Female	49	Unifocal	Absent	Normal	Absent	Normal	0.6	0	5	1	6	Absent	None
660326	朱**	Male	33	Unifocal	Absent	Normal	Present	Normal	1.5	0	3	1	4	Absent	None
660955	王**	Male	57	Unifocal	Present	Normal	Present	Normal	2	0	2	0	5	Absent	None
661017	胡**	Male	32	Unifocal	Absent	Normal	Present	Normal	0.5	0	1	0	5	Absent	None
661182	张**	Female	58	Multifocal	Absent	Normal	Present	Normal	0.3	0	3	0	4	Absent	None
661219	袁**	Female	54	Unifocal	Absent	Normal	Present	Normal	0.8	0	2	0	5	Absent	None
665024	章**	Female	28	Unifocal	Absent	Normal	Absent	Normal	0.6	0	2	0	5	Absent	None
665118	陈**	Male	36	Multifocal	Absent	Normal	Present	Normal	0.5	1	2	0	5	Absent	None
665119	陈**	Male	36	Multifocal	Absent	Normal	Present	Normal	0.4	1	2	0	5	Absent	None
665614	林**	Male	41	Unifocal	Absent	Abnormal	Present	Normal	0.5	1	4	1	5	Absent	None
668102	王**	Female	57	Unifocal	Present	Abnormal	Present	Normal	0.5	0	2	0	5	Present	None
668345	周**	Male	59	Unifocal	Absent	Normal	Present	Normal	2	0	1	1	5	Absent	None
668452	梅**	Male	39	Unifocal	Absent	Normal	Present	Normal	0.5	0	2	0	2	Absent	None
668704	朱**	Female	32	Unifocal	Absent	Abnormal	Present	Normal	0.5	1	2	1	4	Absent	None
669551	项**	Female	38	Unifocal	Absent	Normal	Present	Normal	1.3	0	6	0	5	Absent	None
669949	王**	Male	40	Unifocal	Absent	Normal	Present	Normal	0.5	0	1	1	4	Absent	None
672186	周**	Male	59	Unifocal	Absent	Abnormal	Absent	Normal	0.5	0	2	0	4	Absent	None
672377	杨**	Female	52	Multifocal	Absent	Normal	Present	Normal	0.4	0	3	1	5	Absent	Transient Hypoparathyroidism
672785	冯**	Female	42	Unifocal	Absent	Normal	Absent	Normal	0.4	0	4	0	5	Absent	None
672952	尤**	Female	42	Unifocal	Absent	Abnormal	Absent	Normal	0.7	1	3	3	6	Present	None
673017	方**	Male	46	Unifocal	Absent	Normal	Present	Normal	1.5	0	1	1	5	Absent	None
674068	徐**	Female	35	Unifocal	Absent	Normal	Absent	Normal	0.8	0	2	0	5	Absent	None
674341	周**	Female	37	Unifocal	Absent	Normal	Absent	Normal	0.8	0	3	0	2	Absent	None
674629	林**	Female	46	Unifocal	Absent	Normal	Present	Normal	0.8	0	2	0	2	Absent	None
675008	倪**	Male	39	Unifocal	Absent	Normal	Present	Normal	0.3	0	1	0	2	Absent	Transient Hypoparathyroidism
675026	余**	Male	48	Unifocal	Absent	Normal	Present	Normal	0.7	1	1	0	5	Absent	None
675206	朱**	Female	37	Unifocal	Present	Normal	Absent	Normal	3	0	3	0	5	Absent	None
675409	王**	Female	39	Unifocal	Absent	Normal	Present	Normal	1	0	2	0	2	Absent	Transient Hypoparathyroidism
675731	杨**	Female	35	Unifocal	Absent	Abnormal	Present	Normal	0.8	0	1	0	10	Present	None
676238	邵**	Female	38	Unifocal	Absent	Normal	Present	Normal	0.5	0	1	2	6	Absent	None
676487	朱**	Female	48	Unifocal	Absent	Normal	Present	Normal	0.7	1	1	1	4	Absent	None
678391	李**	Female	44	Unifocal	Absent	Abnormal	Absent	Abnormal	0.8	0	3	0	2	Present	None
678431	陈**	Male	43	Unifocal	Absent	Normal	Absent	Normal	1.3	0	1	1	7	Absent	None
679104	郑**	Male	31	Multifocal	Absent	Normal	Absent	Normal	0.4	1	1	0	2	Absent	None
679115	范**	Male	38	Unifocal	Absent	Normal	Absent	Normal	1.2	0	3	3	5	Absent	Transient Hypoparathyroidism
679672	颜**	Female	34	Unifocal	Absent	Abnormal	Absent	Normal	1	0	1	0	9	Present	None
680150	章**	Female	63	Unifocal	Absent	Normal	Absent	Normal	0.8	0	1	2	4	Absent	None
680302	郑**	Female	40	Unifocal	Absent	Normal	Absent	Normal	0.6	0	2	0	9	Absent	None
680473	叶**	Female	54	Unifocal	Absent	Normal	Absent	Normal	1	0	3	0	5	Absent	None
681377	朱**	Female	65	Multifocal	Absent	Abnormal	Absent	Normal	0.3	0	2	2	13	Present	None
681522	郑**	Female	65	Unifocal	Absent	Abnormal	Absent	Normal	2	0	2	0	5	Absent	None
681780	叶**	Male	48	Unifocal	Absent	Normal	Present	Normal	0.6	0	3	0	3	Absent	None
681803	卢**	Female	55	Multifocal	Present	Abnormal	Absent	Normal	3	1	2	2	7	Absent	None
682120	郑**	Female	68	Unifocal	Absent	Abnormal	Absent	Normal	0.5	0	2	0	2	Absent	None
682342	翁**	Male	45	Unifocal	Present	Abnormal	Absent	Normal	0.7	2	7	0	4	Absent	None
682628	叶**	Male	35	Unifocal	Present	Normal	Absent	Normal	1.7	3	4	1	6	Absent	None
682648	孙**	Female	50	Unifocal	Absent	Normal	Absent	Normal	0.6	0	1	0	2	Absent	None
682779	厉**	Female	31	Unifocal	Absent	Normal	Absent	Normal	0.8	0	4	0	2	Absent	None
682919	叶**	Female	39	Unifocal	Absent	Normal	Absent	Normal	1.2	1	1	5	11	Absent	None
683606	朱**	Male	52	Multifocal	Present	Normal	Absent	Normal	0.8	1	1	0	2	Absent	None
684275	诸葛**	Female	45	Multifocal	Absent	Normal	Present	Normal	1.5	0	3	2	2	Absent	None
684283	吴**	Female	71	Unifocal	Absent	Normal	Absent	Normal	0.8	0	3	0	5	Absent	None
684572	诸葛**	Female	45	Multifocal	Absent	Normal	Present	Normal	1.4	0	3	2	2	Absent	None
684818	蔡**	Female	40	Multifocal	Absent	Normal	Absent	Normal	1.8	0	6	0	7	Absent	None
685551	姜**	Female	50	Unifocal	Absent	Normal	Present	Normal	0.5	1	1	0	1	Absent	None
685587	卞**	Female	40	Unifocal	Absent	Normal	Absent	Normal	0.4	1	1	0	3	Absent	None
686101	陈**	Female	49	Multifocal	Absent	Abnormal	Absent	Normal	0.5	1	1	4	5	Absent	None
686544	王**	Female	49	Unifocal	Absent	Abnormal	Absent	Normal	1.3	2	3	0	6	Present	None
686678	屠**	Male	37	Unifocal	Absent	Normal	Present	Normal	1.7	0	4	0	1	Absent	None
686727	汪**	Female	46	Unifocal	Absent	Normal	Absent	Normal	0.7	0	2	0	5	Absent	None
687381	黄**	Female	40	Unifocal	Present	Normal	Present	Normal	1.5	6	7	4	10	Absent	None
687519	庞**	Female	49	Multifocal	Absent	Normal	Absent	Normal	0.8	0	1	0	5	Absent	None
687931	周**	Female	49	Unifocal	Absent	Normal	Absent	Normal	1	1	8	0	1	Absent	None
688057	林**	Female	34	Unifocal	Absent	Normal	Present	Normal	1.8	0	4	0	5	Absent	None
688333	潘**	Female	46	Multifocal	Absent	Abnormal	Absent	Normal	1.4	0	2	0	1	Present	None
688578	谢**	Female	64	Unifocal	Present	Normal	Present	Normal	2	6	6	2	4	Absent	None
691324	侯**	Female	44	Unifocal	Present	Normal	Present	Normal	1.4	0	2	0	2	Absent	None
692138	薛**	Female	52	Multifocal	Present	Normal	Absent	Normal	2	2	2	6	10	Absent	None
692185	全**	Female	42	Unifocal	Absent	Abnormal	Present	Normal	0.8	0	3	7	10	Present	Transient Hypoparathyroidism
692241	李**	Female	42	Unifocal	Absent	Abnormal	Absent	Normal	0.8	0	8	0	5	Absent	None
692686	林**	Female	42	Unifocal	Absent	Normal	Absent	Normal	0.5	0	2	0	3	Absent	None
693345	林**	Female	46	Multifocal	Absent	Abnormal	Absent	Normal	1.4	0	3	0	5	Present	Transient Hypoparathyroidism
693370	郑**	Male	47	Unifocal	Absent	Normal	Absent	Normal	0.4	0	1	0	5	Absent	None
694123	徐**	Male	49	Multifocal	Absent	Normal	Absent	Normal	0.5	2	3	3	5	Absent	None
694624	周**	Female	34	Unifocal	Absent	Normal	Absent	Normal	0.5	1	3	0	7	Present	None
695260	张**	Female	40	Unifocal	Absent	Normal	Absent	Normal	1.9	0	3	0	5	Absent	None
695386	阮**	Female	44	Unifocal	Absent	Abnormal	Present	Normal	1.5	5	5	7	9	Absent	None
695946	朱**	Female	24	Unifocal	Absent	Normal	Absent	Normal	1.5	2	4	0	5	Absent	None
696691	王**	Female	29	Unifocal	Absent	Normal	Absent	Normal	0.5	4	6	0	5	Absent	None
697253	叶**	Female	60	Multifocal	Absent	Normal	Present	Normal	0.5	0	5	0	5	Absent	None
697939	朱**	Female	53	Unifocal	Absent	Abnormal	Absent	Normal	1.1	0	1	0	9	Present	None
698368	余**	Female	58	Unifocal	Absent	Normal	Present	Normal	0.4	0	3	0	5	Absent	None
700368	赵**	Female	55	Unifocal	Absent	Normal	Present	Normal	0.3	0	2	0	3	Absent	None
